# Supplementary material for: Enhancing CRISPR-Cas9 gRNA efficiency prediction by data integration and deep learning
Source: Nat Commun. 2021 May 28;12:3238. doi: 10.1038/s41467-021-23576-0 (PMC8163799; doi:10.1038/s41467-021-23576-0)
Supplement: Supplementary file 5 — Supplementary Data 2 [file 41467_2021_23576_MOESM5_ESM.xlsx]

## Sheet: Performance comparison
Comparison CRISPRon_v1 (or CRISPRon) with existing models
	CRISPRon_v1	DeepSpCas9	Azimuth	DeepSpCas9variants	DeepHF	N. gRNAs	Steiger CRISPRon-DeepSpCas9	Steiger CRISPRon-Azimuth	Steiger CRISPRon-DeepSpCas9variants	Steiger CRISPRon-DeepHF
Chari 2015	0.463599	0.4386	0.356492	0.252209	0.415559	1124	0.0259028	2.84e-07	4.07629e-12	0.00301468
Doench 2014	0.681263	0.591245	NA	0.308989	0.653038	98	0.0137417	NA	7.59843e-05	0.468978
Doench 2016	0.448337	0.418067	NA	0.329817	0.369505	345	0.0984823	NA	0.0214938	0.00565138
Hart 2015	0.499422	0.469672	0.380962	0.306671	0.455021	3750	7.58201e-06	0	0	7.3548e-06
Kim 2019	0.805121	0.771231	0.574018	0.388793	0.716096	520	0.00250569	0	0	2.75646e-08
Kim 2020	0.46208	0.483271	0.344304	0.697005	0.372455	801	0.04431	1.54e-06	0	4.84959e-07
Our data-seq d10	0.810371	0.717265	0.560356	0.259183	0.755392	1473	0	0	0	2.16263e-10
Our data-seq d8	0.778852	0.693349	0.54659	0.247624	0.725454	1473	0	0	0	9.55497e-09
Wang 2019	0.683109	0.524546	0.453923	0.247634	NA	54208	0	0	0	NA
Xu 2015	0.576809	0.527275	0.42917	0.212482	0.612555	913	0.000141285	4.45e-11	0	0.0213523
Our data Avg d8-d10+Kim2019	0.803985	0.726579	0.562654	0.294965	0.737974	1992	0	0	0	0
	Evaluated by the model trained on 6 folds
	Cannot be evaluated by the model trained on 6 folds. Model trained on 5 folds used.
Comparison CRISPRon_v0 with existing models
	CRISPRon_v0	DeepSpCas9	Azimuth	DeepSpCas9variants	DeepHF	N. gRNAs	Steiger CRISPRon-DeepSpCas9	Steiger CRISPRon-Azimuth	Steiger CRISPRon-DeepSpCas9variants	Steiger CRISPRon-DeepHF
Chari 2015	0.463656	0.438919	0.357642	0.252525	0.416085	1126	0.0303988	3.68e-07	4.72689e-12	0.00280293
Doench 2014	0.676411	0.591245	NA	0.308989	0.653038	98	0.0245723	NA	7.75142e-05	0.551593
Doench 2016	0.439344	0.418067	NA	0.329817	0.369505	345	0.26275	NA	0.0355279	0.0128701
Hart 2015	0.499562	0.470466	0.381995	0.307042	0.455149	3753	1.3673e-05	0	0	7.71634e-06
Kim 2019	0.805121	0.771231	0.574018	0.388793	0.716096	520	0.00250569	0	0	2.75646e-08
Kim 2020	0.451351	0.483271	0.344304	0.697005	0.372455	801	0.00295608	1.43e-05	0	1.23145e-05
Our data d10	0.810371	0.717265	0.560356	0.259183	0.755392	1473	0	0	0	2.16263e-10
Our data d8	0.778852	0.693349	0.54659	0.247624	0.725454	1473	0	0	0	9.55497e-09
Wang 2019	0.68234	0.524613	0.453964	0.247691	NA	54251	0	0	0	NA
Xu 2015	0.582622	0.527275	0.42917	0.212482	0.612555	913	2.37574e-05	3.33e-12	0	0.0529545
Our data Avg d8-d10+Kim2019	0.803985	0.726579	0.562654	0.294965	0.737974	1992	0	0	0	0
Comparison pre-CRISPRon_v1 with existing models
	Pre-CRISPRon_v1	DeepSpCas9	Azimuth	DeepSpCas9variants	DeepHF	N. gRNAs	Steiger CRISPRon-DeepSpCas9	Steiger CRISPRon-Azimuth	Steiger CRISPRon-DeepSpCas9variants	Steiger CRISPRon-DeepHF
Chari 2015	0.441836	0.4386	0.356492	0.252209	0.415559	1124	0.835894	0.000141	2.64744e-08	0.101991
Doench 2014	0.614892	0.591245	NA	0.308989	0.653038	98	0.676355	NA	0.00639306	0.374147
Doench 2016	0.354487	0.418067	NA	0.329817	0.369505	345	0.0258837	NA	0.681025	0.591559
Hart 2015	0.468959	0.469672	0.380962	0.306671	0.455021	3750	0.938699	4.21e-12	0	0.156656
Kim 2019	0.737134	0.770517	0.572753	0.38597	0.719795	519	0.0501852	1.43e-09	0	0.312372
Kim 2020	0.346108	0.483271	0.344304	0.697005	0.372455	801	0	0.945	0	0.138518
Our data d10	0.824825	0.725327	0.542024	0.259887	0.762528	1673	0	0	0	4.44089e-16
Our data d8	0.799826	0.700055	0.526573	0.258983	0.734205	1673	0	0	0	8.88178e-16
Wang 2019	0.727192	0.524507	0.453848	0.247656	NA	54214	0	0	0	NA
Xu 2015	0.567492	0.527275	0.42917	0.212482	0.612555	913	0.0244873	6.17e-09	0	0.0027304
	Evaluated by the model trained on 6 folds
	Cannot be evaluated by the model trained on 6 folds. Model trained on 5 folds used.
Comparison pre-CRISPRon_v0 with existing models
	Pre-CRISPRon_v0	DeepSpCas9	Azimuth	DeepSpCas9variants	DeepHF	N. gRNAs	Steiger CRISPRon-DeepSpCas9	Steiger CRISPRon-Azimuth	Steiger CRISPRon-DeepSpCas9variants	Steiger CRISPRon-DeepHF
Chari 2015	0.436093	0.438618	0.356588	0.252395	0.415637	1125	0.871606	0.000393	8.17923e-08	0.208523
Doench 2014	0.608281	0.591245	NA	0.308989	0.653038	98	0.764713	NA	0.0078019	0.286183
Doench 2016	0.329681	0.418067	NA	0.329817	0.369505	345	0.0019931	NA	0.998209	0.164514
Hart 2015	0.468174	0.47046	0.381684	0.307142	0.45581	3753	0.806174	7.07e-12	0	0.207899
Kim 2019	0.732073	0.770517	0.572753	0.38597	0.719795	519	0.0233987	4.28e-09	0	0.480952
Kim 2020	0.346111	0.483271	0.344304	0.697005	0.372455	801	0	0.945	0	0.139694
Our data d10	0.824825	0.725327	0.542024	0.259887	0.762528	1673	0	0	0	4.44089e-16
Our data d8	0.799826	0.700055	0.526573	0.258983	0.734205	1673	0	0	0	8.88178e-16
Wang 2019	0.722487	0.524361	0.453797	0.247636	NA	54257	0	0	0	NA
Xu 2015	0.564423	0.527275	0.42917	0.212482	0.612555	913	0.0394923	1.19e-08	0	0.00155539
Comparison pre-CRISPRon_v1 with CRISPRon_v1
	Pre-CRISPRon_v1	CRISPRon_v1	N. gRNAs	Steiger
Chari 2015	0.454467	0.475887	1181	0.0435157
Doench 2014	0.62317	0.688295	100	0.0426997
Doench 2016	0.354919	0.450198	349	5.8074e-06
Hart 2015	0.467074	0.497683	3950	2.02666e-06
Kim 2019	0.717834	0.786632	2431	0
Kim 2020	0.381704	0.480338	7862	0
Our data d10	0.855302	0.838545	261	0.139262
Our data d8	0.834778	0.810487	261	0.0463293
Wang 2019	0.727143	0.682995	54282	0
Xu 2015	0.568143	0.576205	956	0.479367
	Evaluated by the model trained on 6 folds
	Cannot be evaluated by the model trained on 6 folds. Model trained on 5 folds used.
Comparison pre-CRISPRon_v0 with CRISPRon_v0
	Pre-CRISPRon_v0	CRISPRon_v0	N. gRNAs	Steiger
Chari 2015	0.44868	0.47375	1183	0.0165112
Doench 2014	0.602496	0.625048	181	0.329378
Doench 2016	0.381887	0.462502	612	1.17101e-07
Hart 2015	0.465979	0.497383	3956	1.41688e-06
Kim 2019	0.717834	0.786632	2431	0
Kim 2020	0.377139	0.475361	7919	0
Our data d10	0.855302	0.838545	261	0.139262
Our data d8	0.834778	0.810487	261	0.0463293
Wang 2019	0.722694	0.68221	54365	0
Xu 2015	0.566559	0.583193	958	0.135407
Comparison CRISPRon-GBRT_v1 with existing models
	CRISPRon-GBRT_v1	DeepSpCas9	Azimuth	DeepSpCas9variants	DeepHF	N. gRNAs	Steiger CRISPRon-DeepSpCas9	Steiger CRISPRon-Azimuth	Steiger CRISPRon-DeepSpCas9variants	Steiger CRISPRon-DeepHF
Chari 2015	0.452967	0.4386	0.356492	0.252209	0.415559	1124	0.286102	2.17588e-06	2.07562e-10	0.0220631
Doench 2014	0.711987	0.591245	NA	0.308989	0.653038	98	0.00143433	NA	3.16764e-06	0.164451
Doench 2016	0.42201	0.418067	NA	0.329817	0.369505	345	0.858909	NA	0.0826235	0.0734041
Hart 2015	0.491532	0.469672	0.380962	0.306671	0.455021	3750	0.00456004	0	0	0.000397975
Kim 2019	0.781955	0.771231	0.574018	0.388793	0.716096	520	0.428433	0	0	0.00016097
Kim 2020	0.427858	0.483271	0.344304	0.697005	0.372455	801	2.8969e-05	0.000547211	0	0.00229431
Our data d10	0.799264	0.717265	0.560356	0.259183	0.755392	1473	0	0	0	1.35608e-06
Our data d8	0.770089	0.693349	0.54659	0.247624	0.725454	1473	0	0	0	4.33619e-06
Wang 2019	0.601976	0.524546	0.453923	0.247634	NA	54208	0	0	0	NA
Xu 2015	0.589456	0.527275	0.42917	0.212482	0.612555	913	4.55047e-05	3.26406e-14	0	0.140438
	Evaluated by the model trained on 6 folds
	Cannot be evaluated by the model trained on 6 folds. Model trained on 5 folds used.
Comparison CRISPRon-GBRT_v0 with existing models
	CRISPRon-GBRT_v0	DeepSpCas9	Azimuth	DeepSpCas9variants	DeepHF	N. gRNAs	Steiger CRISPRon-DeepSpCas9	Steiger CRISPRon-Azimuth	Steiger CRISPRon-DeepSpCas9variants	Steiger CRISPRon-DeepHF
Chari 2015	0.446885	0.438919	0.357642	0.252525	0.416085	1126	0.561056	9.67412e-06	9.05115e-10	0.0612015
Doench 2014	0.691642	0.591245	NA	0.308989	0.653038	98	0.0187033	NA	1.55513e-05	0.365208
Doench 2016	0.41861	0.418067	NA	0.329817	0.369505	345	0.981064	NA	0.0968834	0.0906206
Hart 2015	0.488857	0.470466	0.381995	0.307042	0.455149	3753	0.0186917	0	0	0.00116151
Kim 2019	0.781955	0.771231	0.574018	0.388793	0.716096	520	0.428433	0	0	0.00016097
Kim 2020	0.403444	0.483271	0.344304	0.697005	0.372455	801	4.45649e-09	0.0170615	0	0.0958087
Our data d10	0.799264	0.717265	0.560356	0.259183	0.755392	1473	0	0	0	1.35608e-06
Our data d8	0.770089	0.693349	0.54659	0.247624	0.725454	1473	0	0	0	4.33619e-06
Wang 2019	0.596826	0.524613	0.453964	0.247691	NA	54251	0	0	0	NA
Xu 2015	0.581196	0.527275	0.42917	0.212482	0.612555	913	0.000442558	1.06271e-12	0	0.0467738
Comparison existing models
	DeepSpCas9	Azimuth	DeepSpCas9variants	DeepHF	N. gRNAs	Steiger DeepSpCas9-Azimuth	Steiger DeepSpCas9-DeepSpCas9variants	Steiger DeepSpCas9-DeepHF	Steiger Azimuth-DeepSpCas9variants	Steiger Azimuth-DeepHF	Steiger DeepSpCas9variants-DeepHF
Chari 2015	0.440032	0.360511	0.25355	0.418386	1135	0.000144892	1.08939e-10	0.239525	0.000875445	0.0103633	2.6796e-07
Doench 2014	0.592048	NA	0.306763	0.654986	99	NA	0.00183067	0.246837	NA	NA	0.000486765
Doench 2016	0.421927	NA	0.332106	0.369873	347	NA	0.0631788	0.111321	NA	NA	0.511807
Hart 2015	0.470554	0.381915	0.307625	0.455785	3765	1.4222e-12	0	0.188678	1.59493e-06	4.62386e-08	0
Kim 2019	0.771231	0.574018	0.388793	0.716096	520	0	0	0.00411706	2.79657e-06	8.25215e-08	0
Kim 2020	0.482322	0.344367	0.697008	0.371574	802	1.7235e-08	0	5.13685e-08	0	0.303143	0
Our data d10	0.715778	0.549445	0.236114	0.745253	10222	0	0	1.48452e-11	0	0	0
Our data d8	0.698116	0.5382	0.232711	0.721522	10222	0	0	2.64677e-07	0	0	0
Wang 2019	0.524522	0.453893	0.247543	NA	54470	0	0	NA	0	NA	NA
Xu 2015	0.525832	0.428184	0.213742	0.611735	917	1.53506e-05	0	7.45598e-06	6.01449e-10	1.55431e-15	0

## Sheet: Performance on single datasets
Existing models				Deep learning CRISPRon models (all versions)				Gradient boosting regression tree CRISPRon models (v0, v1)
	Azimuth	N. gRNAs			pre-CRISPRon_v0	N. gRNAs			CRISPRon-GBRT_v0	N. gRNAs
Chari 2015	0.375039	1218		Chari 2015	0.450278	1214		Chari 2015	0.459286	1185
Doench 2014	NA	0		Doench 2014	0.58248	771		Doench 2014	0.644892	182
Doench 2016	NA	0		Doench 2016	0.454044	2134		Doench 2016	0.451583	613
Hart 2015	0.386993	3993		Hart 2015	0.465612	3988		Hart 2015	0.488628	3958
Kim 2019	0.605137	9638		Kim 2019	0.727022	13303		Kim 2019	0.761578	2439
Kim 2020	0.304773	8735		Kim 2020	0.343324	8731		Kim 2020	0.443432	7920
Our data d10	0.554589	10550		Our data d10	0.824326	1735		Our data d10	0.800811	1525
Our data d8	0.543138	10550		Our data d8	0.798277	1735		Our data d8	0.772575	1525
Wang 2019	0.454741	54958		Wang 2019	0.722927	54807		Wang 2019	0.596982	54397
Xu 2015	0.434145	967		Xu 2015	0.56656	966		Xu 2015	0.582794	958
	DeepSpCas9	N. gRNAs			pre-CRISPRon_v1	N. gRNAs			CRISPRon-GBRT_v1	N. gRNAs
Chari 2015	0.449465	1192		Chari 2015	0.455085	1212		Chari 2015	0.465261	1181
Doench 2014	0.602092	101		Doench 2014	0.576632	769		Doench 2014	0.71852	100
Doench 2016	0.427552	352		Doench 2016	0.458609	2131		Doench 2016	0.426866	349
Hart 2015	0.469738	3966		Hart 2015	0.466306	3985		Hart 2015	0.491694	3950
Kim 2019	0.772504	527		Kim 2019	0.731376	13287		Kim 2019	NA	0
Kim 2020	0.488986	7872		Kim 2020	0.346936	8731		Kim 2020	0.449812	7862
Our data d10	0.718048	10521		Our data d10	NA	0		Our data d10	NA	0
Our data d8	0.700356	10521		Our data d8	NA	0		Our data d8	NA	0
Wang 2019	0.5245	54544		Wang 2019	0.727652	54764		Wang 2019	0.601956	54282
Xu 2015	0.528446	961		Xu 2015	0.568763	966		Xu 2015	0.589514	956
	DeepHF	N. gRNAs			CRISPRon_v0	N. gRNAs
Chari 2015	0.425523	1168		Chari 2015	0.474344	1185
Doench 2014	0.586519	771		Doench 2014	0.626774	182
Doench 2016	0.454637	2120		Doench 2016	0.462509	613
Hart 2015	0.455004	3803		Hart 2015	0.497888	3958
Kim 2019	0.70743	12889		Kim 2019	0.786606	2439
Kim 2020	0.383192	8689		Kim 2020	0.475328	7920
Our data d10	0.745595	10324		Our data d10	0.812508	1525
Our data d8	0.721964	10324		Our data d8	0.782093	1525
Wang 2019	NA	NA		Wang 2019	0.682329	54397
Xu 2015	0.615895	929		Xu 2015	0.583193	958
	DeepSpCas9variants	N. gRNAs			CRISPRon_v1	N. gRNAs
Chari 2015	0.271751	1223		Chari 2015	0.475887	1181
Doench 2014	0.368032	779		Doench 2014	0.688295	100
Doench 2016	0.303799	2139		Doench 2016	0.450198	349
Hart 2015	0.307368	4000		Hart 2015	0.497683	3950
Kim 2019	0.46433	13200		Kim 2019	NA	0
Kim 2020	0.716606	949		Kim 2020	0.480338	7862
Our data d10	0.244901	10571		Our data d10	NA	0
Our data d8	0.241283	10571		Our data d8	NA	0
Wang 2019	0.247874	54972		Wang 2019	0.682995	54282
Xu 2015	0.235956	971		Xu 2015	0.576205	956

## Sheet: gRNA similarity thresholds
THRESHOLD : 3 gRNAs in the test sets with <= 3 nt differences in the gRNA 20 nt sequence with a gRNA in the trainig set of one of the models in the comparison are considered similar and removed
Deep learning CRISPRon_v1				Comparison CRISPRon_v1 (or CRISPRon) with existing models
	CRISPRon_v1	N. gRNAs			CRISPRon_v1	DeepSpCas9	Azimuth	DeepSpCas9variants	DeepHF	N. gRNAs	Steiger CRISPRon-DeepSpCas9	Steiger CRISPRon-Azimuth	Steiger CRISPRon-DeepSpCas9variants	Steiger CRISPRon-DeepHF
Chari 2015	0.475887	1181		Chari 2015	0.463599	0.4386	0.356492	0.252209	0.415559	1124	0.0259	2.84e-07	4.08e-12	0.00301
Doench 2014	0.688295	100		Doench 2014	0.681263	0.591245	NA	0.308989	0.653038	98	0.0137	NA	7.6e-05	0.469
Doench 2016	0.450198	349		Doench 2016	0.448337	0.418067	NA	0.329817	0.369505	345	0.0985	NA	0.0215	0.00565
Hart 2015	0.497683	3950		Hart 2015	0.499422	0.469672	0.380962	0.306671	0.455021	3750	7.58e-06	0	0	7.35e-06
Kim 2019	NA	0		Kim 2019	0.805121	0.771231	0.574018	0.388793	0.716096	520	0.00251	0	0	2.76e-08
Kim 2020	0.480338	7862		Kim 2020	0.46208	0.483271	0.344304	0.697005	0.372455	801	0.0443	1.54e-06	0	4.85e-07
Our data d10	NA	0		Our data d10	0.810371	0.717265	0.560356	0.259183	0.755392	1473	0	0	0	2.16e-10
Our data d8	NA	0		Our data d8	0.778852	0.693349	0.54659	0.247624	0.725454	1473	0	0	0	9.55e-09
Wang 2019	0.682995	54282		Wang 2019	0.683109	0.524546	0.453923	0.247634	NA	54208	0	0	0	NA
Xu 2015	0.576205	956		Xu 2015	0.576809	0.527275	0.42917	0.212482	0.612555	913	0.000141	4.45e-11	0	0.0214
					Evaluated by the model trained on 6 folds
					Cannot be evaluated by the model trained on 6 folds. Model trained on 5 folds used.
Deep learning CRISPRon_v0				Comparison CRISPRon_v0 with existing models
	CRISPRon_v0	N. gRNAs			CRISPRon_v0	DeepSpCas9	Azimuth	DeepSpCas9variants	DeepHF	N. gRNAs	Steiger CRISPRon-DeepSpCas9	Steiger CRISPRon-Azimuth	Steiger CRISPRon-DeepSpCas9variants	Steiger CRISPRon-DeepHF
Chari 2015	0.474344	1185		Chari 2015	0.463656	0.438919	0.357642	0.252525	0.416085	1126	0.0304	3.68e-07	4.73e-12	0.0028
Doench 2014	0.626774	182		Doench 2014	0.676411	0.591245	NA	0.308989	0.653038	98	0.0246	NA	7.75e-05	0.552
Doench 2016	0.462509	613		Doench 2016	0.439344	0.418067	NA	0.329817	0.369505	345	0.263	NA	0.0355	0.0129
Hart 2015	0.497888	3958		Hart 2015	0.499562	0.470466	0.381995	0.307042	0.455149	3753	1.37e-05	0	0	7.72e-06
Kim 2019	0.786606	2439		Kim 2019	0.805121	0.771231	0.574018	0.388793	0.716096	520	0.00251	0	0	2.76e-08
Kim 2020	0.475328	7920		Kim 2020	0.451351	0.483271	0.344304	0.697005	0.372455	801	0.00296	1.43e-05	0	1.23e-05
Our data d10	0.812508	1525		Our data d10	0.810371	0.717265	0.560356	0.259183	0.755392	1473	0	0	0	2.16e-10
Our data d8	0.782093	1525		Our data d8	0.778852	0.693349	0.54659	0.247624	0.725454	1473	0	0	0	9.55e-09
Wang 2019	0.682329	54397		Wang 2019	0.68234	0.524613	0.453964	0.247691	NA	54251	0	0	0	NA
Xu 2015	0.583193	958		Xu 2015	0.582622	0.527275	0.42917	0.212482	0.612555	913	2.38e-05	3.33e-12	0	0.053
THRESHOLD : 4 gRNAs in the test sets with <= 4 nt differences in the gRNA 20 nt sequence with a gRNA in the trainig set of one of the models in the comparison are considered similar and removed
Deep learning CRISPRon_v1				Comparison CRISPRon_v1 (or CRISPRon) with existing models
	CRISPRon_v1	N. gRNAs			CRISPRon_v1	DeepSpCas9	Azimuth	DeepSpCas9variants	DeepHF	N. gRNAs	Steiger CRISPRon-DeepSpCas9	Steiger CRISPRon-Azimuth	Steiger CRISPRon-DeepSpCas9variants	Steiger CRISPRon-DeepHF
Chari 2015	0.473724	1159		Chari 2015	0.459903	0.436704	0.351022	0.248129	0.413452	1068	0.0436	4.37e-07	1.69e-11	0.00539
Doench 2014	0.698173	97		Doench 2014	0.735656	0.62094	NA	0.315942	0.692269	92	0.00166	NA	7.62e-06	0.257
Doench 2016	0.447029	341		Doench 2016	0.447492	0.416283	NA	0.336069	0.372603	323	0.106	NA	0.0353	0.0112
Hart 2015	0.49592	3873		Hart 2015	0.504159	0.474398	0.383915	0.307623	0.460995	3512	1.15e-05	0	0	2.06e-05
Kim 2019	NA	0		Kim 2019	0.81114	0.776687	0.580441	0.381519	0.722271	480	0.00174	0	0	4.99e-08
Kim 2020	0.480806	7711		Kim 2020	0.457651	0.479253	0.341691	0.702865	0.365669	745	0.0432	3.94e-06	0	8.44e-07
Our data d10	NA	0		Our data d10	0.811106	0.727078	0.578042	0.280123	0.758595	1287	0	0	0	1.5e-08
Our data d8	NA	0		Our data d8	0.77586	0.698363	0.556364	0.265954	0.727959	1287	0	0	0	1.79e-06
Wang 2019	0.683487	53477		Wang 2019	0.6835	0.525438	0.454875	0.248342	NA	52843	0	0	0	NA
Xu 2015	0.577749	931		Xu 2015	0.584832	0.539729	0.440721	0.229197	0.621718	846	0.000705	3.11e-10	0	0.0218
					Evaluated by the model trained on 6 folds
					Cannot be evaluated by the model trained on 6 folds. Model trained on 5 folds used.
Deep learning CRISPRon_v0				Comparison CRISPRon_v0 with existing models
	CRISPRon_v0	N. gRNAs			CRISPRon_v0	DeepSpCas9	Azimuth	DeepSpCas9variants	DeepHF	N. gRNAs	Steiger CRISPRon-DeepSpCas9	Steiger CRISPRon-Azimuth	Steiger CRISPRon-DeepSpCas9variants	Steiger CRISPRon-DeepHF
Chari 2015	0.473141	1164		Chari 2015	0.460177	0.43704	0.352218	0.248484	0.414013	1070	0.0487	5.59e-07	1.9e-11	0.00485
Doench 2014	0.638321	177		Doench 2014	0.725992	0.62094	NA	0.315942	0.692269	92	0.00575	NA	1.16e-05	0.379
Doench 2016	0.460048	599		Doench 2016	0.439177	0.415925	NA	0.33591	0.373778	324	0.244	NA	0.0532	0.0259
Hart 2015	0.496908	3886		Hart 2015	0.503778	0.474853	0.384839	0.307743	0.461139	3516	2.31e-05	0	0	2.75e-05
Kim 2019	0.786396	2372		Kim 2019	0.81114	0.776687	0.580441	0.381519	0.722271	480	0.00174	0	0	4.99e-08
Kim 2020	0.475551	7789		Kim 2020	0.446864	0.479253	0.341691	0.702865	0.365669	745	0.00309	3.28e-05	0	1.74e-05
Our data d10	0.810264	1401		Our data d10	0.811106	0.727078	0.578042	0.280123	0.758595	1287	0	0	0	1.5e-08
Our data d8	0.77883	1401		Our data d8	0.77586	0.698363	0.556364	0.265954	0.727959	1287	0	0	0	1.79e-06
Wang 2019	0.682713	53714		Wang 2019	0.682497	0.52526	0.454725	0.248292	NA	52948	0	0	0	NA
Xu 2015	0.584663	937		Xu 2015	0.592497	0.539952	0.440944	0.229198	0.621469	847	8.56e-05	1.72e-11	0	0.071
THRESHOLD : 5 gRNAs in the test sets with <= 5 nt differences in the gRNA 20 nt sequence with a gRNA in the trainig set of one of the models in the comparison are considered similar and removed
Deep learning CRISPRon_v1				Comparison CRISPRon_v1 (or CRISPRon) with existing models
	CRISPRon_v1	N. gRNAs			CRISPRon_v1	DeepSpCas9	Azimuth	DeepSpCas9variants	DeepHF	N. gRNAs	Steiger CRISPRon-DeepSpCas9	Steiger CRISPRon-Azimuth	Steiger CRISPRon-DeepSpCas9variants	Steiger CRISPRon-DeepHF
Chari 2015	0.485913	1023		Chari 2015	0.467419	0.4384	0.364912	0.235989	0.418294	735	0.0289	5.63e-05	6.63e-10	0.012
Doench 2014	0.715008	75		Doench 2014	0.749626	0.630523	NA	0.279274	0.709285	52	0.0124	NA	0.000238	0.413
Doench 2016	0.436776	289		Doench 2016	0.483914	0.420392	NA	0.383804	0.372207	186	0.0123	NA	0.143	0.00505
Hart 2015	0.503973	3388		Hart 2015	0.534603	0.499179	0.402452	0.317654	0.470295	2218	1.43e-05	0	0	3.46e-07
Kim 2019	NA	0		Kim 2019	0.784414	0.730889	0.557449	0.371072	0.708315	286	0.000673	4.37e-14	0	0.00068
Kim 2020	0.487203	6761		Kim 2020	0.453927	0.473697	0.318281	0.710907	0.322234	441	0.143	2.06e-05	1.6e-14	1.34e-07
Our data d10	NA	0		Our data d10	0.831288	0.764167	0.610789	0.29532	0.751222	592	2.89e-10	0	0	3.77e-09
Our data d8	NA	0		Our data d8	0.796707	0.726224	0.594658	0.263138	0.720923	592	1.15e-09	0	0	2.8e-07
Wang 2019	0.683888	47320		Wang 2019	0.683318	0.526977	0.455826	0.250207	NA	42604	0	0	0	NA
Xu 2015	0.574567	747		Xu 2015	0.574552	0.532903	0.417234	0.183726	0.610192	480	0.0145	2.94e-07	0	0.109
					Evaluated by the model trained on 6 folds
					Cannot be evaluated by the model trained on 6 folds. Model trained on 5 folds used.
Deep learning CRISPRon_v0				Comparison CRISPRon_v0 with existing models
	CRISPRon_v0	N. gRNAs			CRISPRon_v0	DeepSpCas9	Azimuth	DeepSpCas9variants	DeepHF	N. gRNAs	Steiger CRISPRon-DeepSpCas9	Steiger CRISPRon-Azimuth	Steiger CRISPRon-DeepSpCas9variants	Steiger CRISPRon-DeepHF
Chari 2015	0.492172	1042		Chari 2015	0.470822	0.441108	0.367404	0.233409	0.420498	741	0.0285	4.82e-05	2.87e-10	0.00842
Doench 2014	0.664835	137		Doench 2014	0.746467	0.630523	NA	0.279274	0.709285	52	0.0113	NA	0.000261	0.411
Doench 2016	0.450506	524		Doench 2016	0.478965	0.416085	NA	0.371726	0.376078	192	0.019	NA	0.118	0.00901
Hart 2015	0.503958	3468		Hart 2015	0.533028	0.497005	0.400693	0.315976	0.468956	2241	9.85e-06	0	0	3.88e-07
Kim 2019	0.787574	2065		Kim 2019	0.784414	0.730889	0.557449	0.371072	0.708315	286	0.000673	4.37e-14	0	0.00068
Kim 2020	0.480056	6972		Kim 2020	0.437751	0.472471	0.316516	0.708289	0.322008	446	0.0142	0.000185	1.55e-15	5.53e-06
Our data d10	0.827108	958		Our data d10	0.831288	0.764167	0.610789	0.29532	0.751222	592	2.89e-10	0	0	3.77e-09
Our data d8	0.795437	958		Our data d8	0.796707	0.726224	0.594658	0.263138	0.720923	592	1.15e-09	0	0	2.8e-07
Wang 2019	0.68317	48460		Wang 2019	0.682531	0.526489	0.455643	0.250445	NA	43116	0	0	0	NA
Xu 2015	0.581575	775		Xu 2015	0.584537	0.537172	0.417078	0.186971	0.613968	485	0.0048	2.44e-08	0	0.179
